# Supplementary material for: Regulation of Cancer Stem Cells and Epithelial-Mesenchymal Transition by CTNNAL1 in Lung Cancer and Glioblastoma
Source: Biomedicines. 2023 May 17;11(5):1462. doi: 10.3390/biomedicines11051462 (PMC10216818; doi:10.3390/biomedicines11051462)
Supplement: Supplementary file 1 [file biomedicines-11-01462-s001.zip]

Archive with 1 entries (1 files):
- biomedicines-2353276-supplementary.pdf
